# Supplementary material for: Demonstratives in Spatial Language and Social Interaction: An Interdisciplinary Review
Source: Front Psychol. 2020 Nov 25;11:555265. doi: 10.3389/fpsyg.2020.555265 (PMC7723831; doi:10.3389/fpsyg.2020.555265)
Supplement: Supplementary file 1 [file Data_Sheet_1.xlsx]

## Sheet: Item I
Language	Area	Country	Family	Genus	Number of contrast
ǂHȍã	Africa	Botswana	Kxa	Kxa	2
Anywa	Africa	Ethiopia	Nilo-Saharan	Eastern Sudanic	3
Arabic (Bedouin)	Africa	Sudan	Afro-Asiatic	Semitic	3
Chabu	Africa	Ethiopia	Isolate	Isolate	4
Dagik	Africa	Sudan	Niger-Congo	Kordofanian	4+
Dime	Africa	Ethiopia	Afro-Asiatic	Omotic	2
Ewondo	Africa	Cameroon	Niger-Congo	Buene-Congo	4
Goemai	Africa	Nigeria	Afro-Asiatic	Chadic	2
Gumuz	Africa	Sudan	Isolate	Isolate	3
Hausa	Africa	Niger/Nigeria	Afro-Asiatic	Chadic	4
Hdi	Africa	Cameroon, Nigeria	Afro-Asiatic	Biu-Mandara	3
Ik	Africa	Uganda	Nilo-Saharan (?)	Kuliak	3
Jamsay	Africa	Mali	Dogon	Dogon	2
Kambataa	Africa	Ethiopia	Afro-Asiatic	Cushitic	2
Khwe	Africa	Namibia	Khoe-Kwadi	Khoe-Kwadi	3
Koyra Chinii	Africa	Sudan	Songhai	Songhai	2
Lango	Africa	Uganda	Nilo-Saharan	Eastern Sudanic	3
Masalit	Africa	Sudan	Nilo-Saharan (?)	Maban	2
Mende	Africa	Sierra Leone	Mande	Western Mande	3
Supyire	Africa	Mali	Niger-Congo	Gur	2
Tamashek	Africa	Algeria, Mali, Burkina Faso, Niger	Afro-Asiatic	Berber	3
Uduk	Africa	Sudan	Nilo-Saharan	Koman	4
Bagandji	Australia	Australia	Pama-Nyungan	Darling	3
Dyirbal	Australia	Australia	Pama-Nyungan	Northern Pama-Nyungan	2
Guugu Yimidhirr	Australia	Australia	Pama-Nyungan	Northern Pama-Nyungan	2
Mangarrayi	Australia	Australia	Mangarrayi-Maran	Mangarrayi-Maran	2
Martuthunira	Australia	Australia	Pama-Nyungan	Western Pama-Nyungan	2
Mparntwe Arrernte	Australia	Australia	Pama-Nyungan	Central Pama-Nyungan	3
Ngalakan	Australia	Australia	Gunwinyguan	Isolate	2
Nunggubuyu	Australia	Australia	Gunwinyguan	Isolate	3
Wambaya	Australia	Australia	Isolate	Mirndi	2
Wardaman	Australia	Australia	Gunwinyguan	Yangmanic	2
Yawuru	Australia	Australia	Nyulnyulan	Nyulnyulan	3
Yidiny	Australia	Australia	Pama-Nyungan	Northern Pama-Nyungan	3
Abui	PNG	Indonesia	Timor-Alor-Pantar	Greater Alor	4+
Alamblak	PNG	PNG	Sepik	Sepik-Hill	2
Ambulas	PNG	PNG	Sepik	Middle Sepik	2
Amele	PNG	PNG	Trans-New-Guinea	Madang	2
Bilua	PNG	Solomon Islands	Central Salomons	Bilua	2
Dom	PNG	PNG	Trans-New-Guinea	Chimbu–Wahgi	2
Duna	PNG	PNG	Trans-New-Guinea	Duna-Pogaia	2
Hatam	PNG	Indonesia	West Papua	Isolate	4
Imonda	PNG	PNG	Border	Border	2
Komnzo	PNG	PNG	Trans-Fly	Yam	3
Lavukaleve	PNG	PNG, Russell Islands	Central Salomons	Lavukaleve	3
Mauwake	PNG	PNG	Trans-New-Guinea	Madang	3
Menya	PNG	PNG	Trans-New-Guinea	Angan	2
Mian	PNG	PNG	Trans-New-Guinea	Ok	2
Nankina	PNG	PNG	Trans-New-Guinea	Finisterre-Huon	2
Tauya	PNG	PNG	Trans-New-Guinea	Madang	2
Tidore	PNG	PNG	West Papua	Northern Halmaheran	3
Urim	PNG	PNG	Torricelli	Torricelli	2
Usan	PNG	PNG	Trans-New-Guinea	Madang	2
Yagaria	PNG	PNG	Trans-New-Guinea	Eastern Highlands	3
Yélî Dnye	PNG	PNG	Yele	Yele	3
Yimas	PNG	PNG	Lower-Sepik-Ramu	Lower-Sepik	3
Ainu	Eurasia	Japan	Isolate	Isolate	3
Balochi	Eurasia	Turkmenistan, Pakistan	IE	Iranian	2
Bao'an Tu (Mongolian)	Eurasia	China	Altaic	Mongolian	2
Basque	Eurasia	Spain, France	Isolate	Isolate	3
Belhare	Eurasia	Nepal	Sino-Tibetan	Mahakiranti	2
Burushaski	Eurasia	Pakistan	Isolate	Isolate	2
Cantonese	Eurasia	China	Sino-Tibetan	Chinese	2
Chukchi	Eurasia	Russia	Chukchi-Kamchatkan	Chukchi-Kamchatkan	3
Croatian	Eurasia	Croatia	IE	Slavic	3
Dutch	Eurasia	Netherlands	IE	Germanic	2
English	Eurasia	England	IE	Germanic	2
Evenki	Eurasia	Russia	Altaic	Tungusic	2
Finnish	Eurasia	Finland	Uralic	Finnic	2
French	Eurasia	France	IE	Romance	2
German	Eurasia	Germany, Austria	IE	Germanic	3
Hinuq	Eurasia	Russia	Nakh-Daghestanian	Tsezic	2
Hungarian	Eurasia	Hungary	Uralic	Ugric	2
Italian	Eurasia	Italy	IE	Romance	2
Japanese	Eurasia	Japan	Isolate	Isolate	3
Ket	Eurasia	Russia	Yeniseian	Yeniseian	3
Korean	Eurasia	Korea	Isolate	Isolate	3
Lezgian	Eurasia	Dagestan, Azerbaijan	Nakh-Daghestanian	Lezgic	3
Marathi	Eurasia	India	IE	Indic	2
Meithei	Eurasia	India, Bangladesh	Sino-Tibetan	Kuki-Chin	2
Nihali	Eurasia	India	Isolate	Isolate	2
Nivkh	Eurasia	Russia	Isolate	Isolate	4+
Palula	Eurasia	Pakistan	IE	Iranian	2
Qiang	Eurasia	China	Sino-Tibetan	Tibeto-Burman	2
Russian	Eurasia	Russia	IE	Slavic	2
Saami	Eurasia	Sweden	Uralic	Sami	3
Spanish	Eurasia	Spain	IE	Romance	3
Tamil	Eurasia	India	Dravidian	Dravidian	2
Turkish	Eurasia	Turkey	Altaic	Turkic	2
Yakha	Eurasia	Nepal	Sino-Tibetan	Kirant	2
Yukaghir (Kolyma)	Eurasia	Russia	Yukaghir	Yukaghir	3
Acehnese	SEA-Oceanic	Indonesia	Austronesian	Malayo-Sumbawan	3
Bajau	SEA-Oceanic	Malaysia	Austronesian	Sama-Bajaw	3
Begak (Ida'an)	SEA-Oceanic	Malaysia	Austronesian	North Borneo	4
Chamorro	SEA-Oceanic	Guam	Austronesian	Chamorro	3
Hawaiian	SEA-Oceanic	USA	Austronesian	Oceanic	3
Jahai	SEA-Oceanic	Malaysia	Austro-Asiatic	Aslian	3
Khasi	SEA-Oceanic	India	Austro-Asiatic	Khasian	3
Lao	SEA-Oceanic	Thailand	Tai-Kadai	Kam-Tai	3
Maori	SEA-Oceanic	New Zealand	Austronesian	Oceanic, Eastern Polynesian	3
Mokilese	SEA-Oceanic	Micronesia	Austronesian	Oceanic, Nuclear Micronesian	3
Pangasinan	SEA-Oceanic	Phillipines	Austronesian	Northern Luzon	3
Pohnpeian	SEA-Oceanic	Micronesia	Austronesian	Oceanic, Nuclear Micronesian	3
Rapa Nui	SEA-Oceanic	Chile	Austronesian	Oceanic, Eastern Polynesian	3
Semelai	SEA-Oceanic	Malaysia	Austro-Asiatic	Aslian	2
Taba	SEA-Oceanic	Indonesia	Austronesian	South Hamahera	2
Tai Khamti	SEA-Oceanic	Burma, India	Tai-Kadai	Kam-Tai	2
Toqabaqita	SEA-Oceanic	Solomon Islands	Austronesian	Oceanic, Southeast-Solomonic	2
Tukang Besi	SEA-Oceanic	Indonesia	Austronesian	Celebic	2
Vietnamese	SEA-Oceanic	Vietname	Austro-Asiatic	Khmer	3
Assiniboine	NA	USA	Sioux	Sioux	3
Chimariko	NA	USA	Hokan	Chimariko	2
Inuktitut	NA	Canada	Eskimo-Aleut	Inuit	2
Jamul Tiipay	NA	USA, Mexic	Hokan	Yuman	3
Keres (Laguna)	NA	USA	Isolate	Isolate	3
Maliseet-Passamaquoddy	NA	Canada, USA	Algic	Algonquian	3
Molalla	NA	USA	Penutian	Isolate	2
Montagnais	NA	Canada	Algic	Algonquian	3
Musqueam	NA	Canada	Salishan	Central Salishan	2
Oneida	NA	USA	Iroquoian	Northern Iroquoian	2
Quileute	NA	USA	Chimakuan	Chimakuan	4
Slave	NA	Canada	Na-Dene	Athapaskan	4
Thümpisa Shoshone	NA	USA	Uto-Aztecan	Numic	3
Tzeltal	NA	Mexico	Mayan	Mayan	3
Tzutujil	NA	Guatemala	Mayan	Mayan	3
Ute	NA	USA	Uto-Aztecan	Numic	2
Wappo	NA	USA	Wappo-Yukian	Wappo-Yukian	2
West Greenlandic	NA	Greenland	Eskimo-Aleut	Inuit	3
Zapotec	NA	Mexico	Oto-Manguean	Zapotec	3
Apurinã	SA	Brazil	Arawakan	Arawakan	2
Awa Pit	SA	Ecuador, Columbia	Barbacoan	Barbacoan	2
Bora	SA	Colombia, Peru	Bora-Witoto	Boran	3
Epena Pedee	SA	Columbia	Choco	Choco	2
Hixkaryana	SA	Brazil	Caribian	Caribian	3
Hup	SA	Brazil, Colombia	Nadahup	Nadahup	2
Kamaiurá	SA	Brazil	Tupi-Guarani	Tupian	4
Kotiria	SA	Brazil, Colombia	Tucanonan	Tucanonan	2
Kwaza	SA	Brazil	Isolate	Isolate	2
Makushi	SA	Brazil	Caribian	Caribian	2
Mapuche	SA	Chile	Araucanian	Araucanian	3
Matsés	SA	Brazil, Peru	Panoan	Panoan	3
Mosetén	SA	Bolivia	Isolate	Isolate	2
Pichi	SA	Equatorial Guinea	Creole	Creole	2
Pilagá	SA	Argentina	Guaicuruan	Guaicuruan	3
Quechua	SA	Peru	Quechuan	Quechuan	3
Trumai	SA	Brazil	Isolate	Isolate	3
Warao	SA	Venezuela	Isolate	Isolate	3
Wari'	SA	Brazil	Chapacuran	Chapacuran	3
Yagua	SA	Peru	Peba-Yaguan	Peba-Yaguan	3
Yuracaré	SA	Bolivia	Isolate	Isolate	2
