# Supplementary material for: Demonstratives in Spatial Language and Social Interaction: An Interdisciplinary Review
Source: Front Psychol. 2020 Nov 25;11:555265. doi: 10.3389/fpsyg.2020.555265 (PMC7723831; doi:10.3389/fpsyg.2020.555265)
Supplement: Supplementary file 2 [file Data_Sheet_2.xlsx]

## Sheet: Item II
Children	Language	Age-range	Age of 1st DEM	Total number of child words	Nominal DEM (total)	Adverbial DEM (total)	Proximal DEM (total)	Medial DEM (total)	Distal DEM (total)	All DEM (total)	Proportion (of all DEMs)
Peter	English	1;09-2;0	1;09	8680	281	363	115	0	529	644	7.41935
Laura	English	1;05-2;0	1;05	9399	223	281	122	0	382	504	5.36227
Eve	English	1;06-2;0	1;06	18228	851	330	108	0	1073	1181	6.47904
Nina	English	1;11-2;0	1;11	8497	300	297	299	0	298	597	7.02601
Naomi	English	1;02-2;0	1;02	10521	604	151	444	0	311	755	7.17612
Carl	English	1;08-2;0	1;08	19409	1119	915	330	0	1704	2034	10.4797
Anne	English	1;10-2;0	1;10	9360	539	371	496	0	414	910	9.72222
Warren	English	1;10-2;0	1;10	7435	282	330	72	0	540	612	8.23134
Lara	English	1;09-2;0	1;09	6767	479	278	150	0	607	757	11.1866
Dominic	English	1;10-2;0	1;10	5033	381	103	81	0	403	484	9.61653
Judith	Dutch	0;10-2;0	0;10	9791	217	341	183	0	375	558	5.69911
Meinder	Dutch	1;02-2;0	1;02	6140	344	116	11	0	449	460	7.49186
Peter	Dutch	1;05-2;0	1;05	5060	186	39	180	0	45	225	4.44664
Hagar	Hebrew	1;07-2;0	1;07	15476	1312	518	1797	0	33	1830	11.8248
Leor	Hebrew	1;09-2;0	1;09	10077	424	205	591	0	38	629	6.24194
Lior	Hebrew	1;05-2;0	1;05	3414	112	55	162	0	5	167	4.89162
Smadar	Hebrew	1;04-2;0	1;04	5885	283	192	463	0	12	475	8.07137
Nanami	Japanese	1;01-2;0	1;01	5900	392	168	546	7	8	560	9.49153
Asato	Japanese	1;01-2;0	1;01	9613	361	378	712	9	20	739	7.68751
Kiichan	Japanese	1;1-2;0	1;1	31503	1136	842	1813	116	148	1978	6.27877
